# Supplementary material for: Greenwash and green brand equity: The mediating role of green brand image, green satisfaction, and green trust, and the moderating role of green concern
Source: PLoS One. 2022 Nov 10;17(11):e0277421. doi: 10.1371/journal.pone.0277421 (PMC9648735; doi:10.1371/journal.pone.0277421)
Supplement: S1 File — (CSV) [file pone.0277421.s001.csv]

GSA1	GSA2	GSA3	GSA4	GBI1	GBI2	GBI3	GBI4	GBI5	GW1	GW2	GW3	GW4	GTR1	GTR2	GTR3	GTR4	GTR5	GBE1	GBE2	GBE3	GBE4	GC1	GC2	GC3	GC4
4	4	1	1	5	5	5	4	1	2	5	4	4	2	4	1	1	4	1	1	1	1	4	5	4	5
4	5	4	4	4	4	4	4	3	4	4	4	3	4	3	3	4	3	3	3	3	3	4	3	4	2
5	5	5	5	5	5	5	5	5	1	1	3	1	5	5	5	5	5	4	5	5	5	5	2	5	2
4	4	5	4	3	4	3	5	3	3	3	4	3	3	3	4	3	3	3	3	5	3	4	4	4	4
4	4	4	4	4	3	2	2	4	4	4	3	3	4	3	4	4	3	3	3	4	4	4	4	4	4
4	4	3	4	4	4	4	4	4	4	4	2	2	4	3	4	4	2	3	3	3	4	4	3	4	2
4	3	3	4	4	4	4	3	4	4	3	4	3	4	3	3	3	3	3	4	2	3	4	3	4	2
5	4	4	5	3	3	4	3	4	5	5	3	2	1	1	3	1	2	3	3	4	4	5	3	5	2
4	4	5	4	3	4	3	5	3	3	2	4	3	3	2	3	2	3	3	3	4	3	4	3	4	2
5	1	2	2	3	1	1	2	3	2	2	3	2	2	2	1	2	2	1	3	1	3	5	5	5	5
1	5	1	5	5	5	5	5	5	1	1	3	1	5	5	5	5	5	5	5	5	5	1	2	1	2
4	4	4	4	2	2	2	4	2	4	4	3	4	4	4	5	4	4	3	3	3	2	4	3	4	2
4	4	4	4	2	1	2	2	1	3	3	4	4	3	2	2	3	4	3	2	1	1	4	4	4	4
5	4	5	4	1	1	2	1	1	4	4	4	3	4	3	4	4	3	2	3	1	3	5	4	5	4
1	3	3	3	5	5	5	5	5	1	1	3	1	5	5	4	5	5	4	5	4	4	1	1	1	1
5	5	5	5	3	3	3	3	1	1	1	3	1	5	5	5	5	5	5	5	5	5	5	1	5	1
4	3	5	5	5	5	5	5	2	4	4	3	4	4	3	4	4	4	4	3	3	4	4	2	4	2
5	4	5	2	2	2	2	2	2	2	2	2	4	2	2	1	2	4	1	2	2	2	5	4	5	4
4	4	5	4	5	5	5	5	4	4	4	3	2	4	4	4	4	2	3	4	4	5	4	2	4	2
4	4	4	5	5	5	5	5	4	1	1	3	1	5	5	4	5	5	5	5	4	5	4	3	4	2
4	3	4	3	2	4	4	4	3	3	3	4	3	3	4	3	3	3	4	4	3	3	4	3	4	2
4	2	4	3	2	4	4	3	3	3	2	4	3	3	3	2	2	3	3	4	3	4	4	3	4	2
5	4	5	3	5	5	4	5	3	4	4	3	4	4	4	4	4	4	4	4	3	3	5	3	5	2
1	5	1	5	5	5	5	5	5	1	1	3	1	5	5	5	5	5	5	5	5	5	1	2	1	2
5	4	5	5	5	5	5	5	5	1	1	3	1	5	5	5	5	5	3	4	5	4	5	1	5	1
2	2	4	4	5	2	4	4	5	2	4	3	2	2	2	3	4	2	4	4	3	4	2	4	2	4
4	4	4	4	5	4	4	5	1	1	4	3	4	5	3	3	4	4	3	3	3	3	4	2	4	2
4	3	4	4	5	4	4	3	5	4	3	4	4	4	4	5	3	4	3	3	4	4	4	3	4	2
4	4	4	5	4	4	4	3	4	2	3	4	3	2	3	2	3	3	2	3	1	3	4	4	4	4
4	5	4	5	1	1	4	1	2	1	4	4	4	5	4	4	4	4	4	3	3	3	4	3	4	2
5	5	5	5	2	2	2	2	2	4	3	1	4	4	3	1	3	4	4	4	4	4	5	4	5	4
4	3	4	2	3	3	2	2	2	5	2	4	5	1	1	3	2	1	3	3	3	2	4	3	4	2
4	3	5	4	3	4	5	3	4	5	2	4	2	1	2	1	2	2	2	3	1	4	4	3	4	2
5	5	5	3	5	5	5	5	4	1	1	3	1	5	5	4	5	5	4	4	4	5	5	1	5	1
5	4	5	4	5	5	5	5	4	1	1	3	4	5	4	4	5	4	5	4	4	4	5	1	5	1
5	3	5	5	5	5	5	5	5	4	1	4	4	4	3	5	5	4	4	4	4	5	5	1	5	1
4	5	5	5	1	1	5	1	1	4	4	3	4	4	3	4	4	4	3	4	3	3	4	3	4	2
2	4	4	5	5	2	2	5	4	2	2	5	2	2	4	3	2	2	2	2	4	4	2	3	2	2
2	2	2	5	4	5	4	1	4	2	4	3	1	2	1	3	4	5	3	1	3	2	2	3	2	2
2	4	3	4	4	2	2	4	5	4	3	5	4	4	3	2	3	4	5	4	5	5	3	2	2	2
3	3	2	4	2	3	5	5	1	4	3	5	3	4	3	3	3	3	4	5	2	3	3	2	2	2
3	3	3	3	3	3	3	3	3	3	3	5	3	3	3	3	3	3	3	3	3	3	3	3	2	2
3	4	3	4	4	3	3	3	3	4	4	5	3	4	3	3	4	3	3	3	3	3	3	3	2	2
5	4	3	5	3	4	3	4	4	1	1	3	1	5	3	4	5	5	4	4	4	4	4	2	4	2
3	1	1	1	2	3	1	3	1	5	5	5	5	1	1	1	1	1	1	1	1	1	4	4	4	4
3	3	3	3	3	3	3	3	3	3	3	5	3	3	3	3	3	3	3	3	3	3	3	3	2	2
3	4	4	4	4	3	4	4	4	3	4	5	2	3	3	3	4	2	3	3	3	4	2	2	2	2
3	2	4	4	4	4	3	2	4	4	2	4	3	4	4	4	2	3	4	4	3	4	2	2	2	2
4	1	5	3	4	5	5	5	4	1	1	4	4	5	3	5	5	4	3	3	4	5	5	1	5	1
1	4	5	5	4	5	4	5	5	1	1	3	1	5	5	5	5	5	5	4	4	5	2	2	2	2
3	4	5	4	4	5	3	5	3	1	4	4	1	5	5	4	4	5	3	5	5	4	2	1	2	1
3	4	1	5	5	5	1	5	1	1	1	3	1	5	4	5	5	5	3	2	5	3	3	1	2	1
5	5	4	5	3	1	5	5	1	1	1	3	3	5	4	3	5	3	3	3	3	3	4	5	4	5
3	3	3	3	2	2	1	1	1	3	2	4	3	3	3	4	2	3	3	3	3	2	4	4	4	4
3	3	3	3	2	2	2	2	2	3	3	4	3	3	2	4	3	3	2	4	3	3	4	4	4	4
5	4	4	4	5	4	4	5	5	3	3	4	3	3	4	4	3	3	4	5	4	4	4	2	4	2
5	5	5	5	3	4	4	4	2	3	2	3	2	3	3	3	2	2	3	3	2	2	4	2	4	2
5	5	4	4	4	4	4	4	4	2	3	4	2	2	2	4	3	2	3	3	4	4	4	3	4	2
5	4	4	3	1	3	2	1	1	4	3	4	4	4	5	1	3	4	1	3	1	2	4	2	4	2
3	3	3	4	3	3	3	3	1	4	4	5	4	4	3	4	4	4	3	3	3	2	3	3	2	2
4	4	4	5	1	1	2	2	1	5	2	5	2	1	2	2	2	2	2	3	4	2	5	3	5	2
3	5	4	5	5	5	5	4	4	3	4	3	4	3	4	3	4	4	4	4	4	4	2	2	2	2
5	4	3	3	4	4	4	4	2	3	3	3	4	3	4	5	3	4	4	3	4	3	4	2	4	2
3	3	3	4	4	3	4	4	4	4	3	4	3	4	3	3	3	3	3	4	3	3	2	3	2	2
3	2	4	2	4	4	4	4	3	2	2	4	5	2	2	3	2	1	3	4	4	4	3	2	2	2
5	3	5	4	3	2	3	2	2	3	3	5	2	3	2	1	3	2	3	2	2	3	4	3	4	2
3	4	3	3	3	3	3	3	3	3	3	3	3	3	3	3	3	3	3	3	3	3	3	3	2	2
3	4	4	4	4	4	4	3	4	4	3	4	4	4	4	3	3	4	3	4	3	4	3	3	2	2
3	2	3	2	3	3	3	4	3	3	2	5	2	3	3	3	2	2	2	3	2	3	3	3	2	2
4	5	5	5	5	5	5	5	5	4	3	3	4	4	4	5	3	4	5	5	5	5	5	2	5	2
5	5	3	3	1	1	1	5	2	5	5	4	5	1	2	5	1	1	2	2	1	1	4	4	4	4
5	5	3	3	1	1	1	5	2	5	5	4	5	1	2	5	1	1	2	2	1	1	4	4	4	4
5	5	5	5	2	2	2	2	2	5	5	4	5	1	1	1	1	1	1	3	2	1	4	3	4	2
5	4	5	4	3	3	4	4	2	3	4	3	4	3	4	4	4	4	4	3	3	4	4	2	4	2
4	5	3	5	2	3	2	3	3	4	2	5	2	4	2	2	2	2	1	2	2	2	5	3	5	2
4	1	3	2	3	2	2	2	1	4	5	3	3	4	2	2	1	3	2	3	1	2	5	3	5	2
5	5	5	5	1	1	2	2	1	4	4	3	3	4	3	3	4	3	3	2	3	3	4	3	4	2
3	4	4	4	4	3	4	4	4	4	4	5	4	4	4	4	4	4	4	4	4	4	2	2	2	2
3	5	5	5	3	3	2	4	4	3	3	4	3	3	3	5	3	3	3	3	2	3	4	3	4	2
3	3	4	5	5	5	5	4	5	4	4	3	1	4	5	5	4	5	4	5	5	5	2	1	2	1
5	5	5	5	1	1	3	1	3	3	2	5	2	3	2	2	2	2	2	2	2	2	4	4	4	4
5	4	5	5	4	3	3	3	3	4	3	4	3	4	3	4	3	3	3	3	3	3	4	2	4	2
5	5	5	5	2	2	2	2	3	4	4	3	4	4	4	5	4	4	4	3	2	3	4	3	4	2
5	5	4	4	5	5	5	5	4	4	3	3	2	4	3	3	3	2	3	3	2	4	4	2	4	2
5	5	3	5	3	3	3	4	3	4	4	4	4	4	4	4	4	4	3	4	4	3	4	2	4	2
3	2	3	4	2	3	2	2	2	4	1	3	2	4	2	3	5	2	3	3	2	3	4	3	4	2
3	3	3	3	3	3	3	3	3	3	3	5	3	3	3	3	3	3	3	3	2	3	4	3	4	2
5	5	5	5	4	4	4	4	2	5	5	2	5	1	1	2	1	1	2	3	2	5	4	4	4	4
5	5	4	5	3	2	3	3	2	3	3	4	3	3	3	4	3	3	3	3	3	3	4	4	4	4
5	5	5	5	3	3	1	3	2	2	3	5	5	2	1	1	3	1	1	2	1	2	4	5	4	5
3	2	4	3	1	1	1	1	2	3	4	4	5	3	1	1	4	1	2	3	1	2	3	4	2	4
5	4	4	3	3	3	4	3	4	2	3	4	3	2	3	2	3	3	2	3	1	2	4	4	4	4
3	2	2	3	2	4	3	3	3	4	4	5	3	4	3	2	4	3	2	3	2	3	3	3	2	2
3	3	3	4	4	4	3	4	4	3	3	4	4	3	3	3	3	4	4	4	3	4	2	3	2	2
3	2	3	4	3	3	4	4	4	3	3	3	3	3	3	3	3	3	3	3	3	4	2	3	2	2
3	3	1	1	4	5	3	4	5	1	1	4	1	5	4	3	5	5	5	4	4	3	2	3	2	2
5	3	5	3	5	5	5	5	5	1	1	3	1	5	5	5	5	5	4	5	5	5	4	1	4	1
3	3	3	3	3	3	3	3	3	3	3	5	3	3	3	3	3	3	3	3	3	3	3	3	2	2
4	3	3	3	3	3	3	3	4	3	4	3	4	3	3	4	4	4	4	4	4	4	2	1	2	1
4	4	4	5	5	5	4	4	4	1	1	3	4	5	5	5	5	4	4	4	4	4	2	2	2	2
3	2	3	2	2	2	3	2	3	2	5	4	5	2	2	3	1	1	3	4	2	3	5	2	5	2
4	4	5	5	3	3	4	4	4	3	3	4	3	3	3	3	3	3	3	4	2	3	2	2	2	2
4	3	5	4	3	3	3	4	4	4	4	4	4	4	4	4	4	4	4	4	4	4	2	2	2	2
4	4	5	4	4	4	4	5	4	1	4	4	4	5	5	5	4	4	4	5	4	4	2	1	2	1
4	4	4	4	4	4	4	4	4	4	4	4	4	4	4	4	4	4	4	4	4	4	2	2	2	2
4	5	5	5	1	5	5	5	1	1	1	3	3	5	5	5	5	3	1	2	1	3	3	5	2	5
4	4	4	3	3	4	4	4	2	3	4	4	4	3	4	3	4	4	4	4	4	4	2	2	2	2
4	3	3	3	3	3	3	3	3	3	3	4	3	3	3	2	3	3	3	3	3	3	3	3	2	2
4	5	4	5	5	3	5	4	5	1	3	3	3	5	2	4	3	3	4	5	5	5	2	2	2	2
4	4	4	4	4	4	4	4	4	4	4	4	4	4	4	4	4	4	4	4	4	4	2	2	2	2
4	4	4	5	4	4	4	5	5	1	3	3	4	5	4	3	3	4	3	4	4	4	2	2	2	2
4	4	4	5	5	4	5	4	4	4	4	5	1	4	3	3	4	5	5	5	5	5	2	1	2	1
4	4	4	4	4	4	3	4	3	3	4	5	3	3	4	4	4	3	4	5	4	5	2	2	2	2
4	4	5	4	3	4	4	4	4	4	4	4	4	4	4	4	4	4	4	4	4	4	2	2	2	2
4	5	5	5	5	5	5	4	5	4	4	3	4	4	5	3	4	4	4	5	4	5	2	2	2	2
4	3	3	3	3	3	3	3	3	3	3	3	3	3	3	5	3	3	3	3	3	3	3	3	2	2
4	4	5	4	5	5	5	5	5	1	1	3	4	5	4	5	5	4	5	4	5	5	2	2	2	2
4	4	5	4	5	4	5	5	5	3	4	3	4	3	4	4	4	4	5	5	5	5	2	2	2	2
4	3	4	2	4	4	4	4	4	1	1	3	4	5	4	4	5	4	5	4	4	4	2	2	2	2
4	2	4	4	4	5	4	4	4	3	4	5	2	3	2	4	4	2	4	4	4	4	2	2	2	2
4	3	4	4	4	4	5	5	4	4	4	4	4	4	3	3	4	4	4	4	4	5	2	2	2	2
4	3	4	4	4	4	4	5	5	4	4	4	3	4	4	4	4	3	5	5	5	4	2	1	2	1
4	4	3	3	4	4	4	4	4	4	4	3	4	4	5	3	4	4	4	4	4	4	2	1	2	1
4	5	5	5	4	4	4	4	4	4	4	3	4	4	4	5	4	4	4	4	4	5	2	2	2	2
4	3	4	4	3	2	3	3	2	4	4	3	3	4	4	4	4	3	2	3	3	3	3	3	2	2
4	3	4	5	3	3	3	3	3	1	1	3	4	5	4	4	5	4	4	4	3	3	2	3	2	2
4	4	4	3	4	4	4	4	4	4	4	4	4	4	3	4	4	4	4	3	4	4	2	2	2	2
4	1	1	1	2	2	2	1	3	5	4	5	5	1	1	1	4	1	2	3	2	3	3	4	2	4
4	4	3	4	4	4	4	4	4	4	4	3	4	4	4	4	4	4	3	4	4	4	2	2	2	2
4	4	4	4	3	3	3	3	3	4	4	3	4	4	4	4	4	4	4	3	4	3	2	2	2	2
4	3	3	3	4	4	4	4	3	3	3	4	3	3	3	4	3	3	4	3	2	3	3	3	2	2
4	4	4	5	4	4	4	5	4	4	4	4	4	4	4	4	4	4	4	4	4	4	2	2	2	2
4	5	4	5	5	4	5	4	4	4	1	3	3	4	5	5	5	3	5	5	4	5	2	1	2	1
4	5	5	5	4	4	4	5	4	1	1	4	1	5	5	5	5	5	4	4	4	4	2	2	2	2
4	4	4	4	4	4	4	4	4	4	4	3	4	4	4	4	4	4	4	4	4	4	2	2	2	2
4	4	4	4	4	4	4	4	4	3	3	4	3	3	3	4	3	3	4	4	4	4	2	1	2	1
2	4	3	5	3	3	4	4	2	3	4	4	3	3	4	2	4	3	2	3	2	1	4	3	4	2
4	4	4	4	4	4	4	4	4	4	4	4	3	4	3	5	4	3	4	4	4	4	2	2	2	2
4	4	4	4	4	4	4	4	4	4	4	4	4	4	4	4	4	4	4	4	4	4	2	2	2	2
4	4	4	3	3	3	3	3	4	4	3	4	3	4	4	3	3	3	3	3	4	3	2	2	2	2
4	4	4	4	3	3	4	3	4	4	3	4	3	4	3	3	3	3	4	4	3	4	3	3	2	2
4	4	4	4	4	4	4	3	4	4	4	4	4	4	4	4	4	4	4	4	4	4	2	2	2	2
4	3	5	4	4	4	5	4	4	4	4	3	4	4	4	4	4	4	4	5	4	5	3	1	2	1
4	4	3	3	4	4	4	4	3	3	3	5	3	3	3	3	3	3	3	4	4	4	2	2	2	2
4	2	4	4	4	4	4	4	3	4	4	3	4	4	2	4	4	4	4	5	5	5	2	1	2	1
4	4	4	5	4	2	3	4	4	2	3	4	2	2	2	2	3	2	2	3	3	4	3	4	2	4
4	4	4	4	4	4	4	4	4	4	4	3	4	4	4	5	4	4	4	4	4	4	2	2	2	2
4	4	4	4	4	4	4	4	4	4	4	4	4	4	4	4	4	4	4	4	4	4	2	2	2	2
4	5	5	5	4	4	4	4	5	1	1	3	1	5	5	5	5	5	5	5	5	4	2	1	2	1
4	3	4	4	5	5	5	5	4	4	4	3	4	4	4	5	4	4	4	4	4	4	2	2	2	2
4	3	3	5	4	3	4	3	4	1	4	3	4	5	4	5	4	4	5	5	4	4	2	1	2	1
4	4	4	4	3	4	3	3	3	4	4	3	4	4	4	5	4	4	4	4	5	4	2	2	2	2
4	5	4	5	4	4	4	4	5	4	1	3	4	4	5	4	5	4	4	4	5	5	2	2	2	2
4	5	5	4	5	5	4	5	4	1	1	3	1	5	4	3	5	5	4	3	4	4	3	3	2	2
4	5	2	4	4	2	4	3	4	4	4	3	4	4	4	4	4	4	3	4	3	4	2	3	2	2
4	5	4	5	5	5	5	5	4	4	1	3	3	4	4	3	5	3	3	3	3	5	2	3	2	2
4	5	5	4	3	3	3	4	4	1	4	5	4	5	4	5	4	4	3	3	3	4	2	3	2	2
4	5	3	4	4	4	3	3	4	4	4	4	4	4	5	4	4	4	4	3	3	3	2	3	2	2
4	3	4	4	4	3	3	4	4	3	4	4	3	3	4	3	4	3	4	4	4	5	2	3	2	2
4	4	3	3	3	3	3	3	3	3	3	4	4	3	3	3	3	4	4	3	4	3	2	3	2	2
4	3	4	4	5	4	4	5	4	3	4	5	3	3	3	5	4	3	4	4	5	5	2	3	2	2
4	4	4	4	4	4	4	3	4	4	4	3	4	4	4	4	4	4	4	3	3	4	3	2	2	2
4	3	5	5	3	4	3	3	4	4	4	4	3	4	4	5	4	3	4	4	4	4	3	2	2	2
4	4	5	4	5	5	4	4	5	1	4	5	4	5	4	4	4	4	4	5	5	4	3	2	2	2
4	4	5	5	4	4	4	4	4	3	3	5	3	3	3	3	3	3	3	3	2	3	2	4	2	4
4	4	4	4	4	4	4	4	4	4	4	4	4	4	4	4	4	4	4	4	4	4	3	3	2	2
4	4	4	4	3	3	3	4	3	4	4	3	3	4	3	2	4	3	3	3	3	3	3	3	2	2
4	3	4	3	3	4	3	5	4	3	3	4	3	3	3	4	3	3	4	4	4	4	3	3	2	2
4	4	4	4	4	4	4	4	4	4	4	4	4	4	4	3	4	4	4	4	4	4	2	2	2	2
4	3	3	4	4	5	5	4	4	4	4	3	4	4	4	5	4	4	4	4	5	5	2	2	2	2
4	3	3	3	3	3	3	3	3	3	3	5	3	3	3	3	3	3	3	3	3	3	3	3	2	2
3	3	2	4	3	3	5	3	3	4	4	2	4	4	3	2	4	4	4	4	3	2	1	3	1	2
4	4	4	4	4	4	4	4	4	4	4	4	4	4	4	4	4	4	4	4	4	4	2	2	2	2
4	3	4	3	5	5	5	5	5	4	3	4	2	4	2	2	3	2	5	5	5	5	2	2	2	2
4	4	5	4	3	3	4	3	3	4	4	3	4	4	3	4	4	4	4	4	4	4	3	3	2	2
4	3	4	5	5	5	5	5	5	1	1	3	4	5	3	4	5	4	5	5	5	5	2	2	2	2
4	5	5	5	5	5	4	4	4	4	1	3	4	4	3	4	5	4	5	5	4	5	2	2	2	2
4	5	4	5	5	5	5	4	5	1	1	4	4	5	4	4	5	4	3	4	5	5	2	2	2	2
4	5	5	5	5	5	5	5	5	4	4	3	1	4	4	5	4	5	4	3	4	4	3	1	2	1
4	5	3	5	4	2	5	1	3	1	1	3	3	5	5	5	5	3	3	4	2	3	3	3	2	2
4	4	4	4	4	4	4	4	4	4	4	4	4	4	4	4	4	4	4	4	4	4	2	2	2	2
4	4	5	5	4	4	4	3	4	1	1	3	1	5	5	3	5	5	3	4	4	3	2	2	2	2
4	4	4	5	5	5	4	4	5	4	1	4	4	4	5	4	5	4	4	4	4	4	2	2	2	2
4	3	3	4	4	3	5	5	4	4	4	4	4	4	4	4	4	4	3	4	3	5	2	3	2	2
4	4	4	5	4	4	4	4	4	1	1	3	1	5	5	5	5	5	5	5	4	4	2	2	2	2
4	4	4	4	4	4	4	4	4	4	4	4	4	4	4	4	4	4	4	4	4	4	2	2	2	2
4	3	3	4	4	4	4	4	4	4	4	5	4	4	4	4	4	4	4	4	4	3	2	2	2	2
3	1	1	1	1	1	1	1	1	5	5	5	5	1	1	1	1	1	1	1	1	2	5	5	5	5
4	4	4	4	4	4	5	4	4	4	3	4	4	4	3	4	3	4	3	4	4	4	3	3	2	2
4	3	3	3	4	4	4	4	4	3	4	3	1	3	4	5	4	5	4	4	4	4	2	2	2	2
3	2	2	4	1	1	1	2	1	4	3	4	3	4	3	1	3	3	2	2	2	1	5	4	5	4
4	4	4	4	4	4	4	4	4	4	1	4	4	4	4	4	5	4	4	4	4	4	2	2	2	2
4	4	4	4	4	4	3	3	4	4	4	5	4	4	4	4	4	4	4	4	4	4	2	2	2	2
4	2	3	4	1	1	1	2	2	2	2	4	4	2	2	1	2	4	3	3	4	2	3	3	2	2
2	3	2	2	2	2	2	3	2	2	3	5	3	2	2	2	3	3	2	3	2	2	4	5	4	5
4	4	4	5	4	4	4	4	3	1	1	4	4	5	5	3	5	4	4	3	3	3	2	2	2	2
4	3	3	3	2	2	3	3	2	3	4	5	3	3	3	3	4	3	3	2	3	3	3	3	2	2
4	3	5	4	3	4	2	3	3	2	3	4	3	2	3	2	3	3	4	3	3	3	3	3	2	2
4	1	4	2	3	3	2	2	3	2	2	3	2	2	2	3	2	2	3	3	2	3	3	3	2	2
4	5	3	5	3	4	5	4	4	1	1	4	1	5	5	5	5	5	4	4	4	5	3	2	2	2
4	4	4	4	3	4	3	3	4	4	4	4	3	4	3	3	4	3	4	5	4	4	3	3	2	2
4	4	5	4	4	4	4	3	4	2	3	4	4	2	3	5	3	4	4	3	4	4	3	3	2	2
4	5	4	5	3	3	3	3	4	3	3	3	3	3	3	5	3	3	3	3	3	4	3	3	2	2
4	3	3	3	3	3	3	4	2	3	3	3	3	3	3	3	3	3	4	5	5	4	2	3	2	2
4	4	4	3	5	5	5	4	5	4	3	3	3	4	4	3	3	3	4	4	5	5	2	3	2	2
4	4	5	4	4	3	4	4	4	4	4	3	3	4	4	4	4	3	4	4	4	4	2	3	2	2
4	5	5	5	5	5	5	3	4	1	1	4	4	5	5	5	5	4	3	4	4	4	2	3	2	2
4	2	2	3	4	3	4	3	3	3	3	5	2	3	2	4	3	2	3	4	3	5	2	3	2	2
4	3	5	3	5	5	5	3	4	3	4	4	3	3	3	3	4	3	4	4	3	3	2	3	2	2
4	3	3	4	5	4	5	5	4	4	4	5	3	4	4	3	4	3	4	4	4	5	2	3	2	2
4	4	4	4	4	4	4	4	4	1	1	4	4	5	4	3	5	4	3	3	3	5	2	3	2	2
4	3	4	4	4	4	4	4	3	4	4	4	4	4	4	3	4	4	4	4	4	4	2	3	2	2
4	3	3	4	4	4	3	3	4	4	3	3	3	4	3	3	3	3	3	4	3	3	2	3	2	2
4	3	3	4	3	3	3	3	5	4	4	3	3	4	4	3	4	3	3	3	4	4	2	3	2	2
4	2	3	3	4	4	4	4	4	3	2	3	3	3	2	4	2	3	4	4	4	4	2	3	2	2
4	3	4	4	5	5	4	4	4	4	4	3	4	4	4	4	4	4	3	4	4	4	3	2	2	2
4	3	3	4	1	1	1	1	1	4	1	3	1	4	4	5	5	5	4	4	3	4	3	2	2	2
4	4	4	4	4	4	4	4	4	4	4	4	4	4	4	4	4	4	4	3	3	4	3	2	2	2
4	4	4	4	4	4	4	4	4	1	4	3	4	5	4	5	4	4	4	4	5	4	3	2	2	2
4	5	3	2	3	3	3	4	3	4	3	4	3	4	4	3	3	3	2	4	2	3	3	2	2	2
4	3	4	5	4	5	4	4	5	1	4	4	4	5	4	3	4	4	3	4	4	4	3	2	2	2
4	3	3	4	4	3	3	4	4	4	3	5	3	4	4	3	3	3	4	4	4	4	3	2	2	2
4	3	4	1	4	4	5	5	5	5	2	4	2	1	2	3	2	2	4	3	4	4	3	2	2	2
4	4	3	4	2	2	2	2	3	3	3	5	4	3	3	3	3	4	3	3	3	3	3	3	2	2
4	2	3	5	4	4	4	4	4	4	4	3	4	4	2	3	4	4	3	5	5	5	1	1	1	1
4	5	4	5	4	5	3	5	5	1	1	3	1	5	5	5	5	5	5	5	5	5	1	1	1	1
5	3	4	4	3	3	3	3	1	4	4	3	4	4	4	4	4	4	4	4	4	3	2	2	2	2
5	4	5	5	3	4	3	3	3	2	2	3	4	2	4	3	2	4	4	4	3	4	2	3	2	2
5	5	5	5	4	3	4	4	4	1	4	5	1	5	5	5	4	5	2	4	2	3	2	3	2	2
5	4	4	5	5	3	5	5	5	1	1	4	4	5	4	3	5	4	4	4	5	4	2	3	2	2
5	4	4	5	3	5	5	3	2	3	2	3	2	3	3	3	2	2	3	4	4	3	2	2	2	2
4	4	4	4	4	5	5	5	5	1	4	3	1	5	4	4	4	5	4	4	5	5	1	2	1	2
4	2	4	2	5	5	5	4	2	2	1	4	1	2	2	4	5	5	5	5	5	5	1	2	1	2
4	4	4	5	5	5	5	5	5	1	4	3	4	5	4	4	4	4	4	5	4	5	1	2	1	2
5	5	5	3	4	5	4	5	5	3	3	3	1	3	3	5	3	5	4	5	4	5	2	1	2	1
5	5	5	5	5	5	5	5	4	3	4	4	4	3	4	5	4	4	4	4	4	4	2	2	2	2
5	5	5	5	3	3	4	3	3	4	4	4	4	4	3	3	4	4	3	4	3	4	3	5	2	5
4	4	3	5	5	5	5	4	5	1	4	4	4	5	3	4	4	4	5	5	5	5	1	2	1	2
5	5	5	4	5	5	5	4	4	1	1	3	1	5	5	4	5	5	4	5	4	4	2	1	2	1
5	5	5	5	5	5	5	5	4	4	4	3	4	4	3	4	4	4	4	4	4	4	2	2	2	2
5	4	4	4	5	5	4	4	5	4	4	3	4	4	4	4	4	4	5	4	5	5	2	2	2	2
5	4	4	4	5	5	4	4	5	4	4	3	4	4	4	4	4	4	5	4	5	5	2	2	2	2
5	4	5	4	5	4	5	5	5	4	4	3	4	4	4	4	4	4	5	5	5	5	2	2	2	2
5	5	4	5	4	4	4	4	5	1	1	3	4	5	4	4	5	4	4	4	5	5	2	2	2	2
5	3	4	5	5	5	5	4	5	1	1	3	4	5	5	5	5	4	3	3	5	5	3	1	2	1
5	5	5	5	3	3	4	4	4	4	4	3	4	4	4	5	4	4	3	5	5	5	3	1	2	1
5	4	5	4	3	4	5	2	3	4	4	4	3	4	3	4	4	3	4	3	4	3	2	2	2	2
5	4	3	3	4	3	3	3	4	3	3	3	3	3	3	4	3	3	3	4	4	3	3	2	2	2
5	4	4	4	4	4	4	4	4	4	4	4	4	4	4	4	4	4	4	4	4	4	2	2	2	2
5	4	4	4	4	4	4	4	4	4	4	3	4	4	4	4	4	4	4	4	4	4	2	2	2	2
4	5	5	5	5	5	5	5	5	4	1	3	4	4	4	5	5	4	5	5	5	5	1	2	1	2
5	5	3	3	4	4	4	4	4	4	4	3	4	4	4	3	4	4	4	4	4	4	2	2	2	2
5	4	5	5	4	5	4	4	4	1	1	3	1	5	5	4	5	5	5	4	4	4	2	1	2	1
5	4	4	4	4	4	4	4	4	4	4	4	4	4	4	4	4	4	4	4	4	4	2	2	2	2
5	3	4	4	4	4	3	4	4	1	1	3	3	5	3	4	5	3	4	4	3	3	2	2	2	2
5	4	4	3	5	5	5	5	5	3	3	3	3	3	3	4	3	3	4	4	4	4	2	1	2	1
5	4	5	4	4	5	5	5	4	4	1	3	4	4	4	5	5	4	5	5	4	5	2	1	2	1
4	4	3	4	4	4	4	4	4	4	4	3	4	4	4	5	4	4	4	4	4	4	1	2	1	2
4	3	3	4	4	4	4	4	3	4	4	5	1	4	4	4	4	5	5	5	5	5	1	2	1	2
4	5	3	4	4	4	4	4	4	3	4	4	4	3	3	3	4	4	4	4	5	5	1	2	1	2
4	4	4	5	5	4	4	4	4	1	4	3	4	5	4	4	4	4	4	4	4	4	1	2	1	2
4	5	4	3	5	5	5	5	5	2	3	3	4	2	5	5	3	4	5	5	5	5	1	2	1	2
5	5	5	5	4	4	4	4	4	1	1	3	4	5	5	5	5	4	4	4	4	4	2	2	2	2
5	4	3	4	5	5	5	5	5	4	4	3	4	4	4	4	4	4	4	5	4	5	2	2	2	2
5	5	4	4	3	4	3	4	1	1	1	3	4	5	4	5	5	4	4	4	4	4	2	2	2	2
5	4	5	5	4	4	4	5	3	1	1	3	1	5	5	5	5	5	4	4	5	3	3	1	2	1
5	4	5	5	3	3	3	3	4	1	4	3	4	5	3	4	4	4	4	4	4	4	2	2	2	2
5	5	5	3	4	4	4	5	4	1	1	4	4	5	4	5	5	4	4	4	4	4	2	2	2	2
5	5	5	5	4	4	4	4	4	3	3	4	3	3	3	3	3	3	4	3	4	3	3	4	2	4
4	4	5	4	5	5	5	5	5	1	1	3	1	5	5	4	5	5	4	4	4	4	1	2	1	2
5	3	5	5	5	5	5	3	5	4	4	5	4	4	4	4	4	4	4	4	5	5	3	3	2	2
5	5	5	4	5	5	5	5	5	4	4	3	4	4	4	4	4	4	5	5	5	5	2	2	2	2
5	5	5	5	5	5	5	5	5	4	1	3	4	4	4	5	5	4	5	5	5	5	2	1	2	1
1	1	1	1	1	1	1	2	2	5	2	1	2	1	1	1	2	2	1	2	1	1	4	5	4	5
5	3	5	4	4	4	4	4	4	4	4	5	3	4	3	3	4	3	3	3	3	3	3	3	2	2
5	4	5	4	4	4	4	4	4	4	1	3	4	4	4	4	5	4	4	4	4	4	2	2	2	2
5	4	5	5	4	4	5	4	3	4	4	5	4	4	4	4	4	4	4	4	4	3	2	1	2	1
5	4	4	3	5	5	4	4	4	3	3	4	3	3	3	3	3	3	4	4	4	5	3	4	2	4
5	3	3	5	5	5	5	5	5	1	1	5	1	5	4	3	5	5	4	5	4	5	2	1	2	1
5	4	4	4	5	4	4	3	5	4	3	3	4	4	4	4	3	4	4	5	4	5	2	2	2	2
5	5	5	5	4	4	4	4	4	1	4	3	4	5	4	5	4	4	4	4	4	4	2	2	2	2
5	5	5	5	4	5	5	5	4	1	1	3	4	5	4	4	5	4	5	5	4	4	2	2	2	2
4	5	5	5	4	4	4	4	4	1	1	3	1	5	5	5	5	5	4	5	5	5	1	2	1	2
4	4	5	5	5	5	5	5	5	4	4	3	1	4	5	5	4	5	5	4	5	5	1	1	1	1
5	4	4	4	4	4	4	4	4	4	4	3	4	4	4	4	4	4	4	4	4	4	2	2	2	2
5	5	3	5	4	4	4	4	4	3	4	3	2	3	1	3	4	2	4	4	4	4	2	2	2	2
5	3	3	4	4	4	3	3	4	4	4	4	4	4	4	5	4	4	4	4	4	4	2	2	2	2
5	5	4	4	5	5	4	5	5	1	1	5	4	5	4	5	5	4	5	5	5	5	3	1	2	1
5	4	5	4	5	5	5	5	5	1	4	3	4	5	4	4	4	4	4	5	5	5	2	2	2	2
5	5	5	5	5	5	5	5	4	4	4	4	4	4	4	5	4	4	4	5	5	4	2	2	2	2
5	5	4	5	4	4	4	3	4	1	4	5	4	5	4	4	4	4	3	3	3	3	3	3	2	2
5	3	4	5	4	5	5	5	5	4	1	4	4	4	4	4	5	4	4	4	4	4	2	2	2	2
5	5	3	5	5	1	1	5	3	3	2	4	4	3	1	2	2	4	1	3	1	3	3	4	2	4
5	5	5	4	5	5	4	4	5	1	1	3	3	5	2	5	5	3	4	4	4	4	2	2	2	2
4	4	4	5	5	5	5	5	5	4	4	3	1	4	4	4	4	5	4	5	4	4	1	2	1	2
5	1	5	5	4	5	4	3	4	1	1	4	5	5	1	4	5	1	4	5	1	5	3	1	2	1
5	4	4	5	4	5	4	4	4	4	1	3	1	4	4	4	5	5	4	5	5	4	2	2	2	2
4	4	4	5	4	3	3	3	3	3	4	4	4	3	4	5	4	4	3	4	3	4	1	2	1	2
5	4	4	5	5	5	4	5	5	4	4	3	1	4	4	5	4	5	5	5	4	5	2	2	2	2
5	5	5	5	5	4	4	4	4	4	1	3	4	4	4	4	5	4	4	4	4	5	2	2	2	2
5	3	3	3	5	5	4	3	5	3	3	5	4	3	3	4	3	4	4	4	5	5	3	4	2	4
5	4	5	4	3	4	2	5	1	4	4	4	2	4	2	2	4	2	3	2	3	2	3	4	2	4
5	4	5	4	2	3	4	3	1	4	4	4	4	4	3	3	4	4	4	3	2	4	2	3	2	2
5	5	4	4	4	4	3	3	4	4	4	4	4	4	5	4	4	4	4	4	4	4	2	3	2	2
5	5	5	5	3	3	3	3	4	3	4	4	3	3	3	3	4	3	4	4	3	3	3	2	2	2
5	4	4	3	3	4	5	4	2	3	3	4	3	3	3	4	3	3	4	3	5	2	3	2	2	2
5	5	5	5	2	3	5	3	3	2	5	3	2	2	1	3	1	2	3	3	2	3	3	2	2	2
5	4	4	5	2	2	2	3	2	4	4	3	4	4	4	3	4	4	3	4	3	4	3	2	2	2
5	4	4	4	3	3	3	3	2	4	4	4	4	4	4	4	4	4	4	3	4	3	3	2	2	2
5	4	5	4	5	5	5	5	5	1	1	3	1	5	5	4	5	5	4	5	5	5	3	3	2	2
5	5	5	5	4	4	4	4	3	2	3	3	3	2	2	3	3	3	1	3	2	3	3	3	2	2
5	5	5	5	4	4	4	3	5	1	4	3	4	5	4	4	4	4	4	5	5	4	3	3	2	2
5	5	4	5	5	5	5	4	4	1	4	4	4	5	4	5	4	4	3	4	3	4	3	3	2	2
5	5	5	4	4	4	4	3	4	4	4	3	3	4	2	3	4	3	3	4	3	4	3	3	2	2
5	4	4	5	4	3	4	3	5	4	4	3	3	4	3	3	4	3	3	3	2	5	3	3	2	2
5	5	5	4	4	3	3	4	4	1	4	4	4	5	4	4	4	4	3	3	3	4	3	3	2	2
5	3	4	3	4	4	3	4	5	4	4	4	3	4	3	3	4	3	2	4	3	3	3	3	2	2
5	5	4	5	4	4	3	3	1	4	4	3	3	4	3	4	4	3	4	4	4	2	3	3	2	2
5	5	4	4	4	4	3	4	4	4	4	3	1	4	5	4	4	5	4	3	4	4	3	3	2	2
5	5	5	5	5	5	5	3	3	4	3	3	3	4	3	4	3	3	3	3	3	3	3	3	2	2
2	2	3	3	3	2	3	2	2	5	3	5	3	1	2	3	3	3	2	2	2	3	5	3	5	2
5	4	3	4	4	4	4	4	4	4	4	4	3	4	3	3	4	3	4	4	4	4	2	2	2	2
5	4	5	5	5	5	5	5	4	1	1	3	1	5	5	5	5	5	4	5	4	5	2	1	2	1
5	4	5	5	5	4	4	4	5	4	4	5	4	4	5	4	4	4	3	5	4	4	2	2	2	2
5	4	5	5	4	4	4	4	4	3	4	4	4	3	4	4	4	4	3	3	3	3	3	3	2	2
5	5	5	5	2	2	2	2	1	2	3	3	3	2	3	3	3	3	3	3	3	3	3	3	2	2
5	4	3	4	2	2	2	3	3	4	4	4	4	4	4	4	4	4	2	3	2	3	3	3	2	2
4	4	4	5	5	5	5	4	5	1	1	3	3	5	3	4	5	3	4	4	4	5	1	2	1	2
5	4	5	5	5	5	5	5	5	4	4	3	1	4	4	5	4	5	5	5	5	5	2	1	2	1
5	4	4	4	4	4	5	4	4	1	1	4	1	5	5	4	5	5	3	4	4	4	2	2	2	2
5	4	4	4	5	4	4	4	5	4	4	3	4	4	4	4	4	4	4	5	4	5	2	1	2	1
5	4	4	4	4	4	4	4	4	4	4	4	4	4	4	5	4	4	4	4	4	4	2	2	2	2
5	5	5	5	5	5	5	5	5	4	1	3	4	4	4	3	5	4	4	4	5	5	2	2	2	2
5	1	5	2	1	1	1	1	3	3	3	3	5	3	1	1	3	1	3	3	3	1	3	3	2	2
5	5	4	5	2	2	4	4	5	3	4	4	2	3	3	3	4	2	3	4	4	4	3	3	2	2
5	5	4	4	3	3	5	3	5	2	2	4	3	2	2	2	2	3	4	5	4	3	2	2	2	2
4	5	2	5	4	4	4	5	4	1	4	3	3	5	3	5	4	3	1	4	1	4	1	2	1	2
5	5	4	5	5	4	5	5	4	1	1	4	1	5	5	3	5	5	4	5	5	4	2	2	2	2
4	4	4	4	4	5	2	3	5	4	4	4	4	4	4	3	4	4	4	3	4	5	1	1	1	1
5	5	5	5	4	4	4	4	3	2	4	4	4	2	4	4	4	4	4	4	4	4	3	3	2	2
5	4	4	3	2	3	1	2	3	4	3	3	4	4	4	4	3	4	4	4	3	4	3	2	2	2
5	5	5	5	4	4	3	4	5	4	1	3	4	4	4	5	5	4	4	4	4	5	2	1	2	1
4	4	4	4	5	5	5	5	5	4	4	3	4	4	4	4	4	4	5	5	5	5	1	1	1	1
4	3	4	3	4	4	4	5	4	3	1	4	1	3	4	4	5	5	4	4	5	4	1	2	1	2
4	4	3	4	5	5	5	5	5	4	4	3	4	4	3	3	4	4	5	5	5	5	1	1	1	1
5	3	4	4	4	5	4	4	4	4	4	3	4	4	5	5	4	4	5	5	4	4	2	2	2	2
5	4	4	4	5	5	5	4	3	4	4	4	4	4	4	3	4	4	4	4	4	4	3	3	2	2
5	4	4	4	5	4	4	5	5	3	3	4	4	3	4	4	3	4	4	4	5	4	3	3	2	2
5	4	5	5	4	4	2	3	3	4	4	3	3	4	3	3	4	3	3	4	4	4	3	3	2	2
5	4	4	4	4	4	5	3	4	4	1	4	4	4	4	4	5	4	4	3	4	4	3	2	2	2
5	3	4	3	3	4	3	3	3	1	3	4	3	5	4	3	3	3	4	3	3	3	3	3	2	2
5	4	3	3	4	3	3	3	4	3	3	3	3	3	3	4	3	3	3	4	4	3	3	2	2	2
5	5	5	5	5	5	5	5	4	3	3	3	3	3	3	3	3	3	4	4	4	5	3	2	2	2
5	5	5	5	4	4	4	4	3	4	4	3	1	4	3	3	4	5	4	4	4	4	3	3	2	2
5	5	5	5	5	4	5	5	5	1	1	3	4	5	4	5	5	4	4	4	4	5	2	3	2	2
5	5	4	5	4	4	4	4	4	4	4	3	4	4	4	4	4	4	4	3	4	4	2	3	2	2
5	5	4	4	3	3	3	4	4	4	4	4	4	4	4	3	4	4	3	4	4	4	2	3	2	2
5	4	5	4	4	5	4	4	4	1	1	3	4	5	2	4	5	4	4	4	2	4	2	3	2	2
5	4	5	4	4	3	4	3	3	4	4	4	4	4	4	3	4	4	3	3	3	4	2	3	2	2
5	4	3	4	4	3	4	4	4	4	4	4	4	4	4	4	4	4	4	5	5	5	2	3	2	2
5	4	4	4	4	3	5	4	3	4	4	3	3	4	4	3	4	3	3	4	5	3	2	3	2	2
5	5	4	4	4	4	4	4	4	1	1	3	3	5	3	4	5	3	3	3	3	4	3	2	2	2
5	5	5	5	4	5	3	3	4	1	4	3	3	5	3	4	4	3	4	4	4	3	3	2	2	2
5	5	5	5	1	1	1	1	1	1	1	4	4	5	4	4	5	4	5	5	5	5	3	2	2	2
5	4	4	5	4	5	4	4	4	1	4	4	1	5	4	3	4	5	5	4	3	4	3	2	2	2
5	5	3	4	3	3	4	3	3	1	1	4	4	5	4	4	5	4	3	3	2	3	3	2	2	2
5	5	4	5	4	3	4	3	4	4	4	3	4	4	5	5	4	4	5	4	4	4	3	2	2	2
5	5	5	5	3	3	3	3	3	1	1	3	4	5	3	3	5	4	4	5	4	5	3	2	2	2
5	5	4	4	3	4	3	5	4	4	4	3	4	4	2	2	4	4	4	3	3	4	3	2	2	2
5	5	4	5	4	4	5	4	4	1	4	3	4	5	5	4	4	4	5	4	4	5	3	2	2	2
5	3	3	4	4	4	3	2	3	4	4	4	4	4	3	4	4	4	3	3	3	4	3	2	2	2
5	5	5	5	4	3	4	4	4	4	3	3	4	4	3	4	3	4	4	4	4	5	3	2	2	2
5	5	4	5	4	4	4	4	3	4	4	3	4	4	5	4	4	4	4	3	3	3	3	2	2	2
5	4	4	5	4	4	3	3	1	4	4	3	3	4	3	4	4	3	3	4	4	2	3	2	2	2
5	5	5	5	4	4	4	3	3	1	4	4	3	5	3	4	4	3	3	5	4	4	3	2	2	2
5	3	3	4	3	2	2	2	3	4	4	4	3	4	3	3	4	3	3	4	4	3	3	3	2	2
5	5	5	5	5	5	5	5	5	4	4	4	1	4	4	4	4	5	4	4	3	4	1	1	1	1
5	5	4	2	5	5	4	4	5	4	1	3	3	4	2	4	5	3	4	5	5	5	1	3	1	2
5	5	5	5	5	5	5	5	5	1	1	3	1	5	5	5	5	5	5	5	5	5	1	1	1	1
5	4	5	4	5	4	5	5	5	3	3	4	3	3	3	3	3	3	4	4	5	5	1	2	1	2
5	5	5	5	5	5	5	5	5	1	1	3	1	5	5	4	5	5	5	4	5	5	1	1	1	1
5	4	4	5	4	5	4	4	5	4	3	3	4	4	4	4	3	4	4	5	4	4	1	2	1	2
5	4	4	4	5	5	5	5	5	4	1	5	1	4	5	4	5	5	4	4	5	5	1	1	1	1
5	5	5	5	5	5	5	5	5	1	1	3	1	5	4	4	5	5	5	5	5	5	1	1	1	1
5	5	5	5	5	4	5	5	5	4	1	3	1	4	5	3	5	5	5	5	3	5	1	1	1	1
5	5	5	5	5	5	5	5	5	1	1	3	1	5	5	5	5	5	5	5	5	5	1	1	1	1
5	5	5	5	5	5	5	5	5	1	4	4	1	5	4	4	4	5	4	4	5	5	1	1	1	1
5	4	5	5	5	5	4	5	5	1	1	3	1	5	4	5	5	5	5	5	5	5	1	2	1	2
5	4	4	4	4	4	5	5	5	1	4	3	1	5	5	3	4	5	5	4	4	5	1	1	1	1
5	4	4	4	5	5	5	5	5	1	4	4	1	5	4	4	4	5	5	5	5	5	1	1	1	1
5	5	5	5	5	5	5	5	5	4	4	3	4	4	4	5	4	4	4	5	5	5	1	2	1	2
5	3	4	5	5	4	5	5	4	4	4	3	4	4	5	5	4	4	4	4	5	5	1	2	1	2
5	4	4	3	4	4	5	5	4	4	4	3	4	4	5	5	4	4	4	3	5	4	1	2	1	2
5	5	5	5	5	5	5	5	5	3	3	3	4	3	4	5	3	4	5	5	5	5	1	2	1	2
5	5	5	5	5	5	5	5	5	4	4	3	4	4	4	5	4	4	4	4	3	5	1	2	1	2
5	5	5	5	5	5	5	5	5	1	4	4	1	5	4	4	4	5	5	5	5	5	1	2	1	2
5	5	5	5	3	4	3	3	4	1	3	4	5	5	2	4	3	1	4	4	4	5	1	1	1	1
5	5	4	5	5	5	5	5	5	1	1	3	1	5	5	5	5	5	5	5	3	5	1	2	1	2
1	1	1	1	1	1	1	1	1	5	5	5	5	1	1	1	1	1	1	1	1	1	5	5	5	5
5	5	5	5	5	5	5	5	5	3	3	3	4	3	4	5	3	4	5	5	5	5	1	1	1	1
5	5	1	5	5	5	5	5	3	3	3	5	1	3	3	1	3	5	5	5	3	4	1	1	1	1
5	5	5	5	5	5	5	5	5	1	1	3	1	5	5	5	5	5	5	5	5	5	1	1	1	1
5	5	5	5	3	3	3	3	5	1	1	3	1	5	5	5	5	5	5	5	5	5	1	1	1	1
5	5	5	5	5	5	5	5	5	1	1	3	1	5	5	5	5	5	5	5	5	5	1	1	1	1
1	1	2	2	2	2	2	2	2	2	5	5	2	2	1	3	1	2	1	1	1	1	5	5	5	5
5	5	5	5	5	5	5	5	5	1	1	3	1	5	5	5	5	5	5	5	5	5	1	1	1	1
5	5	5	5	5	4	5	5	5	4	1	3	1	4	5	4	5	5	5	5	5	5	1	1	1	1
5	1	5	5	3	5	3	2	5	1	1	3	1	5	5	5	5	5	5	4	5	5	1	2	1	2
5	5	4	5	2	5	5	2	4	4	4	3	2	4	3	2	4	2	4	4	5	4	1	2	1	2
5	4	5	4	4	4	4	4	5	4	4	3	4	4	5	4	4	4	4	5	4	4	1	2	1	2
5	5	5	5	3	4	4	4	3	3	4	3	3	3	3	4	4	3	4	4	5	5	1	2	1	2
5	5	4	5	4	4	3	4	5	1	1	4	1	5	5	5	5	5	5	4	4	5	1	3	1	2
5	5	5	5	5	5	5	5	5	1	4	3	4	5	5	5	4	4	4	5	4	5	1	2	1	2
5	4	5	4	4	5	5	4	4	4	4	4	1	4	5	5	4	5	4	5	4	5	1	2	1	2
5	5	5	5	5	5	5	5	5	1	4	3	1	5	5	5	4	5	5	5	5	5	1	1	1	1
5	4	5	5	5	5	5	5	5	4	4	3	4	4	4	5	4	4	3	5	3	5	1	2	1	2
5	5	5	5	5	5	5	5	5	1	1	3	1	5	5	5	5	5	5	5	5	5	1	1	1	1
5	2	5	4	5	5	4	5	5	3	3	3	3	3	2	3	3	3	4	5	4	4	1	2	1	2
5	4	5	5	4	4	4	4	4	1	1	3	1	5	5	5	5	5	3	5	5	4	1	3	1	2
5	5	5	5	5	5	5	5	5	1	1	3	1	5	5	5	5	5	5	5	5	5	1	1	1	1
5	5	5	5	5	5	5	5	5	1	1	3	1	5	5	5	5	5	5	5	5	5	1	1	1	1
5	3	3	4	5	5	4	5	5	4	1	3	1	4	5	3	5	5	4	4	5	4	1	1	1	1
5	4	5	5	5	5	5	4	5	4	1	3	1	4	3	3	5	5	3	4	4	4	1	2	1	2
5	5	4	4	5	5	5	4	1	4	5	1	4	4	4	5	1	4	4	5	4	5	1	2	1	2
5	5	5	5	5	5	5	5	5	4	4	3	4	4	4	4	4	4	5	4	5	5	1	1	1	1
5	5	5	5	5	5	5	5	5	1	1	3	1	5	5	5	5	5	5	5	5	5	1	1	1	1
5	5	5	5	5	5	5	5	5	1	1	3	1	5	5	5	5	5	5	5	5	5	1	1	1	1
5	5	5	5	4	4	4	4	5	4	4	3	1	4	5	5	4	5	4	5	4	5	1	1	1	1
5	5	5	5	5	5	5	5	5	4	1	3	1	4	5	5	5	5	5	5	5	5	1	1	1	1
5	5	5	5	5	5	5	5	5	1	1	3	1	5	5	5	5	5	5	5	5	5	1	1	1	1
5	4	5	5	5	4	5	5	5	1	1	3	4	5	5	4	5	4	4	4	5	5	1	1	1	1
5	5	5	3	5	5	5	5	5	4	1	3	1	4	4	5	5	5	5	5	5	5	1	1	1	1
5	5	5	5	5	5	5	5	5	1	1	3	1	5	5	5	5	5	5	5	5	5	1	1	1	1
5	5	5	5	5	5	5	5	5	1	1	3	1	5	5	5	5	5	5	5	5	5	1	1	1	1
5	5	5	5	5	5	5	5	5	1	1	3	1	5	5	5	5	5	5	5	5	5	1	1	1	1
5	4	5	4	4	4	4	5	5	4	4	3	4	4	5	4	4	4	4	5	5	5	1	1	1	1
